# Supplementary material for: PYK-SubstitutionOME: an integrated database containing allosteric coupling, ligand affinity and mutational, structural, pathological, bioinformatic and computational information about pyruvate kinase isozymes
Source: Database (Oxford). 2023 May 3;2023:baad030. doi: 10.1093/database/baad030 (PMC10176505; doi:10.1093/database/baad030)
Supplement: baad030_Supp [file baad030_supp.zip]

Archive with 16 entries (16 files):
- suppl_data/SDF1A_DeepData_biology_points_export_2022-07-12.zip
- suppl_data/SDF1B_DeepData_biology_lines_export_2022-07-12.zip
- suppl_data/SDF1C_DD_PUBLISHED_main_file_2021-07-12_v10.csv
- suppl_data/SDF1C_DD_PUBLISHED_main_file_2021-07-12_v10_meta.csv
- suppl_data/SDF1D_DD_PUBLISHED_4analysis_ed_2022-05-24_meta.csv
- suppl_data/SDF1D_DD_PUBLISHED_4analysis_ed_2022-11-08.csv
- suppl_data/SDF2_OBIS_DD_4_analysis_2022-04-20_meta.csv
- suppl_data/SDF2_OBIS_DD_4_analysis_2022-12-01.csv
- suppl_data/SDF3_DD_Contractor_data_raw_files_2021-04-02.csv
- suppl_data/SDF3_DD_Contractor_data_raw_files_2021-04-02_meta.csv
- suppl_data/SF4_Env_Template_20210609.xlsx
- suppl_data/SF4A_ReportingTemplates_Guidance_v1.6_20210609.pdf
- suppl_data/SF5A_Deep Data Darwin Core Mapping 2.pdf
- suppl_data/SF5B_DeepDataDarwinCoreDump.xlsx
- suppl_data/SF6_DeepData_review_data_processing_script.R
- suppl_data/SF7_FAIR_prinicples_box2_in_Wilkinson_etal_2016.docx
